# Supplementary material for: A recurrent de novo mutation in ACTG1 causes isolated ocular coloboma
Source: Hum Mutat. 2017 Jun 6;38(8):942–6. doi: 10.1002/humu.23246 (PMC5518294; doi:10.1002/humu.23246)
Supplement: Supplementary file 2 — Table S1: Summary of validated de novo variants identified in UK10K Trio analyses [file HUMU-38-942-s002.xlsx]

## Sheet: TableS1_DNM Details
Table S1: Summary of validated de novo variants identified in UK10K Trio analyses
Family #	sample ID (UK10K)	DECIPHER ID	sample ID (HGU)	sex	Mutation	class	validated	inheritance	Genbank Gene	NCBI Gene ID	NCBI Protein ID	ENSP	Protein function	Pos	Ref	Subst	SIFT Prediction	SIFT Score	Median Information Content	# Seqs	PolyPhen Prediction	PolyPhen Score	Sensitivity	Specificity	ExAC Allele Frequency	Known Coloboma locus (MIM#)	Mouse (or other) model
1	COL5001071	341792	2820_2820	Male	LCP1 chr13 g.46701787 T>C c.1823A>G	novel NSV	Sanger sequence	dn	NM_002298.4	3936	NP_002289.2	ENSP00000315757	actin dynamics	608	Asn	Ser	DAMAGING	0	2.65	315	Benign	0.002	0.99	0.3	0	No	No Lcp1 KO mouse available
2	COL5001074	341795	82_82	Male	PPP1R15B chr1 g.204380140 c.400C>T	novel NSV	Sanger sequence	dn	NM_032833.4	84919	NP_116222.4	ENSP00000356156	Protein phosphatase	134	Pro	Ser	TOLERATED	0.4	3.13	62	Benign	0	1	0	1.648e-05	No	Ppp1r15b-/- mice displayed no overt eye phenotype
3	COL5061730	341793	2996_2996	Male	STAB2 chr12 g.104136333 c.6031+1G>C	novel essential splice	Sanger sequence	dn	NM_017564.9	55576	NP_060034.9	ENSP00000373539.2	Transmembrane receptor	NA	-	-	-	-	-	-	-	-	-	-	3.301e-05	No	Stab2-/- mice displayed no overt eye phenotype
3	COL5061730	341793	2996_2996	Male	KAT2B chr3 g.20113910 c.389T>G	novel NSV	Sanger sequence	dn (familial case)	NM_003884.4	8850	NP_003875.3	ENSP00000263754.4	Histone acetyltransferase	130	Val	Gly	TOLERATED	0.28	2.54	135	Benign	0.242	0.91	0.88	0	No	Pcaf-/- (Kat2b) mice displayed no overt eye phenotype
4	COL5061733	341791	499_499	Male	TANC2 Chr17 g.61492959 c.3839 G>T	novel NSV	Sanger sequence	dn	NM_025185.3	26115	NP_079461.2	ENSP00000478576.1	tetratricopeptide repeat, ankyrin repeat and coiled-coil containing 2	1280	Gly	Val	TOLERATED	0.08	3.04	109	Benign	0.399	0.9	0.9	0	No	Tanc2-/- is embryonic lethal
5	COL5061736	341790	3472_3472	Female	KLHL22 chr22 g.20843440 c.59C>A	novel NSV	Sanger sequence	dn	NM_032775.3	84861	NP_116164.2	ENSP00000331682	KELCH like. Ubiquitination	20	Pro	Gln	TOLERATED	0.97	2.24	111	Benign	0	1	0	0	No	No Klhl22 KO mouse available
7	COL5061742	341794	3356_3356	Male	TWF1 chr12 g.44189417 c.1045C>T	novel NSV	Sanger sequence	dn (familial case)	NM_001242397.1	5756	NP_001229326.1	ENSP00000449428	actin dynamics	349	Pro	Ser	TOLERATED	0.09	2.81	133	Probably damaging	0.966	0.78	0.95	0	No	Twf1-/- mice displayed no overt eye phenotype
11	COL5103606	341796	656_656	Male	LARP4B chr10 g.871004 c.1484+1G>A	novel essential splice	Sanger sequence	dn	NM_015155.2	23185	NP_055970.1	ENSG00000107929	Nucleotide binding (RNA)	NA	-	-	-	-	-	-	-	-	-	-	0	No	No Larp4b KO mouse available
11	COL5103606	341796	656_656	Male	ABI3BP chr3 g.100508318 c.2009A>G	novel NSV	Sanger sequence	dn	NM_015429.3	25890	NP_056244.2	ENSP00000284322	Secreted extracellular protein	670	Asp	Gly	TOLERATED	0.27	2.87	55	Possibly damaging	0.727	0.86	0.92	0	No	Abi3bp-/- mice displayed no overt eye phenotype
12	COL5231458	341797	1495_1495	Female	ACTG1 chr17 g.79479083 c.209C>T	novel NSV	Sanger sequence	dn	NM_001199954.1	71	NP_001186883.1	ENSP00000458162,P70L	actin dynamics	70	Pro	Leu	AFFECT PROTEIN FUNCTION	0	4.32	1	Probably damaging	1	0	1	0	Yes (#614583)	Actg1-/- mice available. Ocular defects not reported
