# Supplementary material for: A recurrent de novo mutation in ACTG1 causes isolated ocular coloboma
Source: Hum Mutat. 2017 Jun 6;38(8):942–6. doi: 10.1002/humu.23246 (PMC5518294; doi:10.1002/humu.23246)
Supplement: Supplementary file 3 — Table S2: Summary of quantitative heavy vs light labelled mass spectrometry data from GFP‐TRAP Co‐immunoprecipitates [file HUMU-38-942-s003.xlsx]

## Sheet: Sheet1
Summary of quantitative heavy vs light labelled mass spectrometry data from GFP-TRAP Co-immunoprecipitates
GFP-ACTG1 (ACTG1_2mix-Dime_After Normal)
Protein	Gene ID	Scores	#Peptides	Accession	SC [%]	RMS [ppm]	#Alt. Proteins	Median(H/L) NORM.	RAW Median (H/L)
Prefoldin subunit 2 OS=Homo sapiens GN=PFDN2 PE=1 SV=1	PFDN2	71.9 (M:71.9)	1	Q9UHV9	13.0	5.35	1	3.44
T-complex protein 1 subunit zeta OS=Homo sapiens GN=CCT6A PE=1 SV=3	CCT6A	1099.2 (M:1099.2)	9	P40227	20.5	8.37	5	1.86	6.54
T-complex protein 1 subunit eta OS=Homo sapiens GN=CCT7 PE=1 SV=2	CCT7	1408.1 (M:1408.1)	13	Q99832	25.4	9.77	6	1.84	6.49
T-complex protein 1 subunit delta OS=Homo sapiens GN=CCT4 PE=1 SV=4	CCT4	1249.9 (M:1249.9)	11	P50991	21.0	10.44	2	1.58	5.57
T-complex protein 1 subunit epsilon OS=Homo sapiens GN=CCT5 PE=1 SV=1	CCT5	788.3 (M:788.3)	7	P48643	14.0	9.90	7	1.57	5.53
Isoform 2 of T-complex protein 1 subunit theta OS=Homo sapiens GN=CCT8	CCT8	1866.7 (M:1866.7)	17	P50990-2	35.3	10.36	5	1.57	5.53
T-complex protein 1 subunit gamma OS=Homo sapiens GN=CCT3 PE=2 SV=1	CCT3	1560.2 (M:1560.2)	13	B4DUR8	19.2	8.59	9	1.54	5.42
T-complex protein 1 subunit alpha OS=Homo sapiens GN=TCP1 PE=1 SV=1	TCP1	1571.6 (M:1571.6)	15	P17987	23.6	8.30	10	1.38	4.86
Isoform 2 of T-complex protein 1 subunit beta OS=Homo sapiens GN=CCT2	CCT2	815.3 (M:815.3)	8	P78371-2	18.0	8.67	4	1.28	4.5
Actin, cytoplasmic 1 OS=Homo sapiens GN=ACTB PE=1 SV=1	Actin	2890.9 (M:2890.9)	26	P60709	38.1	7.59	31	0.25	0.88
Profilin-2 OS=Homo sapiens GN=PFN2 PE=4 SV=1	PFN2	154.2 (M:154.2)	1	C9J712	15.4	7.10	6	0.11	0.4
Profilin-1 OS=Homo sapiens GN=PFN1 PE=1 SV=2	PFN1	484.7 (M:484.7)	4	P07737	35.0	7.85	3	0.04	0.15
Isoform 4 of Twinfilin-1 OS=Homo sapiens GN=TWF1	TWF1	29.3 (M:29.3)	1	Q12792-4	5.2	9.15	3	0.03	0.09
Isoform 2 of Protein enabled homolog OS=Homo sapiens GN=ENAH	ENAH	254.3 (M:254.3)	3	Q8N8S7-2	9.6	13.56	4	0.02	0.06
GFP-TWF1 (TWF1_2mix-Dime_ After Normal)
Protein		Scores	#Peptides	Accession	SC [%]	RMS [ppm]	#Alt. Proteins	Median(H/L)	RAW Median (H/L)
Isoform 3 of Twinfilin-1 OS=Homo sapiens GN=TWF1	TWF1	873.2 (M:873.2)	14	Q12792-3	20.2	13.44	5	1.3	1.85
Adenylyl cyclase-associated protein OS=Homo sapiens GN=CAP2 PE=1 SV=1	CAP2	323.5 (M:323.5)	4	E9PDI2	14.0	17.11	7	1.03	1.46
Actin, cytoplasmic 1 OS=Homo sapiens GN=ACTB PE=1 SV=1	ACTB	3036.7 (M:3036.7)	30	P60709	41.1	13.16	31	0.85	1.2
Isoform 2 of Adenylyl cyclase-associated protein 1 OS=Homo sapiens GN=CAP1	CAP1	1096.0 (M:1096.0)	13	Q01518-2	21.5	14.95	12	0.81	1.15
Alpha-centractin OS=Homo sapiens GN=ACTR1A PE=1 SV=1	ACTR1A	38.0 (M:38.0)	1	R4GMT0	3.0	15.80	2	0.80	1.13
Capping protein (Actin filament) muscle Z-line, beta, isoform CRA_a OS=Homo sapiens GN=CAPZB PE=1 SV=1	CAPZB	843.5 (M:843.5)	7	B1AK87	20.8	10.82	5	0.76	1.08
Profilin-2 OS=Homo sapiens GN=PFN2 PE=1 SV=1	PFN2	42.5 (M:42.5)	1	C9J712	15.4	16.53	6	0.74	1.05
F-actin-capping protein subunit alpha-2 OS=Homo sapiens GN=CAPZA2 PE=1 SV=1	CAPZA2	121.3 (M:121.3)	2	C9JUG7	6.8	10.80	5	0.66	0.94
GFP-LCP1 (LCP1_2mix-Dime_ After Normal)
Protein		Scores	#Peptides	Accession	SC [%]	RMS [ppm]	#Alt. Proteins	Median(H/L)	RAW Median (H/L)
Plastin-2 OS=Homo sapiens GN=LCP1 PE=1 SV=6	LCP1	2802.4 (M:2802.4)	34	P13796	23.1	5.79	13	0.95	1.03
Actin, cytoplasmic 1 OS=Homo sapiens GN=ACTB PE=1 SV=1	ACTB	493.7 (M:493.7)	6	P60709	16.8	4.66	31	1.29	1.4
